# Supplementary material for: Mechanism for Reducing the Horizontal Transfer Risk of the Airborne Antibiotic-Resistant Genes of Escherichia coli Species through Microwave or UV Irradiation
Source: Int J Environ Res Public Health. 2022 Apr 4;19(7):4332. doi: 10.3390/ijerph19074332 (PMC8998220; doi:10.3390/ijerph19074332)
Supplement: Supplementary file 1 [file ijerph-19-04332-s001.zip]

Archive with 1 entries (1 files):
- ijerph-1618444-supplementary.pdf
